# Supplementary material for: Comprehensive SPME-GC-MS Analysis of VOC Profiles Obtained Following High-Temperature Heating of Pork Back Fat with Varying Boar Taint Intensities
Source: Foods. 2021 Jun 7;10(6):1311. doi: 10.3390/foods10061311 (PMC8227496; doi:10.3390/foods10061311)
Supplement: Supplementary file 1 [file foods-10-01311-s001.zip]

Archive with 1 entries (1 files):
- foods-1250086-supplementary.pdf
